# Supplementary material for: Measuring private equity penetration and consolidation in emergency medicine and anesthesiology
Source: Health Aff Sch. 2023 Jun 20;1(1):qxad008. doi: 10.1093/haschl/qxad008 (PMC10986250; doi:10.1093/haschl/qxad008)
Supplement: qxad008_Supplementary_Data [file qxad008_Supplementary_Data.zip]

Archive with 2 entries (2 files):
- PE in EM Anesthesia Appendices (for R&R).docx
- ICMJE_disclosure_clean Adler Milhaupt Valdez.docx
